# Supplementary material for: Natural Selection on Individual Variation in Tolerance of Gastrointestinal Nematode Infection
Source: PLoS Biol. 2014 Jul 29;12(7):e1001917. doi: 10.1371/journal.pbio.1001917 (PMC4114752; doi:10.1371/journal.pbio.1001917)
Supplement: Table S3 — The genetic pedigree used in all animal model analyses. The pedigree was constructed as described in the Materials and Methods section. (XLSX) [file pbio.1001917.s004.xlsx]

## Sheet: Table S3
id	mother	father
-143
-141
-140
-139
-138
-136
-135		4674
-134
-133
-132
-131		4752
-130		4754
-129		4755
-128		4756
-126	4521
-124		4528
-122		4652
-121
-117
-116		3171
-114		4756
-112		4532
-109
-108
-107
-106		4761
-105		5606
-104		4756
-102		2845
-98
-97		4757
-95		3858
-94
-93		4756
-92
-91		4733
-90		4756
-81		4757
-78
-77		3171
-76
-75	3862	3642
-73
-71
-70		3485
-69		261
-67
-66		4746
-65		4635
-61		4754
-60		3999
-58		261
-50		2909
-48		4433
-47
-46		4753
-45		4754
-44		5608
-42		5609
-37		4363
-36		4624
-35		3171
-32
-31		4756
-27		4405
-26		261
-25		2909
-22
-21		4529
-20		5895
-19
-18
-15
-14
-13		4738
-12		4751
-11
-8		4761
-7
-6		4947
-3		3999
-2
1
2
3
4
5
6
7
8
9
10
11
12
13
14
15
16
17
18
19
20
21
22
23
24
25
26
27
28
29
30
31
32
34
35
36
37
38
39
40
41
42
43
45
46
47
48
49
51
52
53
54
55
56
57
58
59
61
62
63
64
65
66
67
68
69
70
71
72
73
74
75
76
77
78
79
80
81
82
83
84
86
87
88
89
90
91
92
93
94
95
96
97
98
99
100
101
102
103
104
105
106
107
108
109
110
111
112
113
114
115
116
117
118
119
120
121
122
123
124
125
126
127
128
129
130
131
132
133
134
135
136
137
138
139
140
141
142
143
144
145
146
147
148
149
150
151
152
153
154
155
156
157
158
159
160
161
162
163
164
165
166
167
168
169
170
171
172
173
174
175
176
177
178
179
180
181
182
183
184
185
186
187
188
189
190
191
192
193
194
195
196
197
198
199
200
201
202
203
204
205
206
207
208
209
210
211
212
213
214
215
216
217
218
219
220
221
222
223
224
225
226
227
228
229
230
231
232
233
234
235
236
237
238
239
240
241
242
243
244
245
246
247
248
249
250
251
252
253
254
255
256
257
258
259
260
261
262
263
264
265
266
267
268
269
270
271
272
273
274
275
276
277
278
279
280
281
282
283
284
285
286
287
288
289
290
291
292
293
294
295
296
297
298
299
300
301
302
303
304
305
306
307
308
309
310
311
312
313
314
315
316
317
318
319
320
321
322
323
324
325
326
327
328
329
330
331
332
333
334
335
336
337
338
339
340
341
342
343
344
345
346
347
348
349
350
351
352
353
354
355
356
357
358
359
360
361
362
363
364
365
366
367
368
369
370
371
372
373
374
375
376
377
378
379
380
381
382
383
384
385
386
387
388
389
390
391
392
393
394
395
396
397
398
399
400
401
402
403
404
405
406
407
408
409
410
411
412
413
414
415
416
417
418
419
420
421
422
423
424
425
426
427
428
429
430
431
432
433
434
435
436
437
438
439
440
441
442
443
444
445
446
447
448
449
450
451
452
453
454
455
456
457
458
459
460
461
462
463
464
465
466
467
468
469
470
471
472
473
474
475
476
477
478
479
480
481
482
483
484
485
486
487
488
489
490
491
492
493
494
495
496
497
498
499
500
501
502
503
504
505
506
507
508
509
510
511
512
513
514
515
516
517
518
519
520
521
522
523
524
525
526
527
528
529
530
531
532
533
534
535
536
537
538
539
540
541
542
543
544
545
546
547
548
549
550
551
552
553
554
555
556
557
558
559
560
561
562
563
564
565
566
567
568
569
570
571
572
573
574
575
576
577	625
578
579
580
581
582
583
584
585
586
587
588
589
590
591
592
593
594
595
596
597
598
599
600
601
602
603
604
605
606
607
608
609
610
611
612
613
614
615
616
617
618
619
620
621
622
623
624
625
626
627
628
629
630
631
632
633
634
635
636
637
638
639
640
641
642
643
644
645
646
647
648
649
650
651
652
653
654
655
656
657
658
659
660
661
662
663
664
665
666
667
668
669
670
671
672
673
674
675
676
677
678
679
680
681
682
683
684
685
686
687
688
689
690
691
692
693
694
695
696
697
698
699
700
701
702
703
704
705
706
707
708
709
710
711
712
713
714
715
716
717
718
719
720
721
722
723
724
725
726
727
728
729
730
731
732
733
734
735
736
737
738
739
740
741
742
743
744
745
746
747
748
749
750
751
752
753
754
755
756
757
758
759
760
761
762
763
764
765
766
767
768
769
770
771
772
773
774
775
776
777
778
779
780
781
782
783
784
785
786
787
788
789
790
791
792
793
794
795
796
797
798
799
800
801
802
803
804
805
806
807
808
809
810
811
812
813
814
815
816
817
818
819
820
821
822
823
824
825
826
827
828
829
830
831
832
833
834
835
836
837
838
839
840
841
842
843
844
845
846
847
848
849
850
851
852
853
854
855
856
857
858
859
860
861
862
863
864
865
866
867
868
869
870
871
872
873
874
875
876
877
878
879
880
881
882
883
884
885
886
887
888
889
890
891
892
893
894
895
896
897
898
899
900
901
902
903
904	615
905
906
907
908
909
910
911
912
913
914
915
916
917
918
919
920
921
922
923
924
925
926
927
928
929
930
931
932
933
934
935
936
937
938
939
940
941
942
943
944
945
946
947
948
949
950
951
952
953
954
955
956
957
958
959
960
961
962
963
964
965
966
967
968
969
970
971
972
973
974
975
976
977
978
979
980
981
982
983
984
985
986
987
988
989
990
991
992
993
994
995
996
997
998
999
1000
1001
1002
1003
1004
1005
1006
1007
1008
1009
1010
1011
1012
1013
1014
1015
1016
1017
1018
1019
1020
1021
1022
1023
1024
1025
1026
1027
1028
1029
1030
1031
1032
1033
1034
1035
1036
1037
1038
1039
1040
1041
1042
1043
1044
1045
1046
1047
1048
1049
1050
1051
1052
1053
1054
1055
1056
1057
1058
1059
1060
1061
1062
1063
1064
1065
1066
1067
1068
1069
1070
1071
1072
1073
1074
1075
1076
1077	772
1078
1079
1080
1081
1082
1083
1084
1085
1086
1087
1088
1089	626
1090
1091
1092
1093
1094
1095
1096
1097
1098	624
1099
1100
1101
1102
1103
1104
1105
1106
1107
1108
1109
1110
1111
1112
1113
1114
1115
1116
1117
1118
1119
1120
1121
1122
1123
1124
1125
1126
1127
1128
1129
1130
1131
1132
1133
1134
1135
1136
1137
1138
1139
1140
1141
1142
1143
1144
1145
1146
1147
1148
1149
1150
1151
1152
1153
1154
1155
1156
1157
1158
1159
1160
1161
1162
1163
1164
1165
1166
1167
1168
1169
1170
1171
1172
1173
1174
1175
1176
1177
1178
1179
1180
1181
1182
1183
1184
1185
1186
1187
1188
1189
1190
1191
1192
1193
1194
1195
1196
1197
1198
1199
1200
1201	618
1202
1203		1095
1204
1205
1206
1207
1208
1209
1210
1211
1212
1213
1214
1215
1216
1217
1218
1219
1220
1221
1222
1223	949
1224
1225
1226
1227
1228
1229
1230
1231
1232
1233
1234
1235
1236
1237
1238
1239
1240
1241
1242	1105
1243
1244	1099
1245
1246	409
1247
1248
1249	773
1250
1251
1252
1253
1254
1255	503
1256
1257
1258
1259
1260
1261
1262
1263	774
1264	1297
1265
1266
1267
1268
1269
1270
1271
1272
1273
1274
1275
1276
1277
1278
1279
1280
1281
1282
1283
1284
1286
1287	1104
1288
1289	1305
1290
1291
1292
1293
1294
1295
1296
1297
1298
1299
1300
1301
1302
1303
1304
1305
1306
1307
1308
1309
1310
1311
1312
1313
1314
1315	295
1316
1317
1318
1319
1320
1321
1322
1323
1324
1325
1326
1327
1328
1329
1330
1331
1332
1333
1334
1335
1336
1337
1338
1339	1280
1340
1341
1342
1343
1344
1345
1346
1347
1348
1349
1350
1351
1352
1353
1354	402
1355	625
1356	625
1357	1101
1358
1359
1360
1361	949
1362	1109
1363
1364	397
1365
1366
1367	1294
1368	615
1369
1370
1371
1372
1373
1374	1308
1375	1435
1376
1377
1378
1379	201
1380
1381
1382	1273
1383	204
1384	774
1385
1386
1387	1275
1388
1389
1390
1391
1392	1295
1393
1394	1291
1395
1396
1397
1398	760
1399
1400	773
1401
1402
1403	1106
1404
1405
1406	1280
1407
1408	756
1409
1410
1411	618
1412
1413
1414
1415
1416
1417
1418
1419
1420
1421
1422
1423	757
1424
1425	501
1426
1427
1428	1440
1429
1430
1431
1432
1433
1434	404
1435
1436	1407
1437
1438	617
1439
1440	1110
1441
1442
1443
1444
1445	1452
1446	1281
1447
1448
1449
1450
1451	1297
1452	1283
1453
1454
1455
1456	616
1457	753
1458
1459
1460
1461	947
1462
1463
1464	758
1465	1458
1466
1467
1468	616
1469	1293
1470
1471	766
1472
1473	292
1474	1429
1475	768
1476	1266
1477	205
1478
1479
1480
1481
1482	295
1483
1484
1485	205
1486
1487
1488
1489
1490	747
1491	759
1492
1493
1494
1495
1496
1497	946
1498
1499	946
1500
1501	1107
1502	754
1503
1504
1505
1506
1507
1508	500
1509
1510	751
1511
1512
1513
1514
1515
1516
1517	952
1518
1519
1520
1521
1522
1523
1524
1525
1526	1278
1527
1528
1529
1530
1531	1279
1532
1533
1534
1535
1536	752
1537
1538	1462
1539
1540
1541
1542
1543
1544
1545
1546
1547
1548
1549
1550
1551
1552
1553
1554	951
1555
1556
1557
1558
1559
1560
1561
1562
1563
1564
1565
1566
1567
1568	1425
1569
1570
1571	1449
1572
1573
1574
1575	1442
1576
1577
1578
1579
1580
1581
1582
1583
1584
1585
1586
1587
1588	1098
1589	615
1590	405
1591	777
1592	777
1593
1594	1106
1595
1596	1102
1597	949
1598	620
1599	1289
1600
1601
1602	1101
1603
1604	1783
1605	1280
1606
1607
1608	1104
1609
1610	618
1611
1612
1613	1297
1614	1105
1615	1276
1616	759
1617	774	764
1618	1456
1619
1620
1621	1278
1622	953
1623	1272
1624	758
1625	947
1626	227
1627	213
1628	623
1629	205
1630	1103
1631	1281
1632	951
1633
1634	772
1635	1456
1636
1637	1298
1638	223
1639	221
1640
1641	1296
1642	1489
1643	771
1644	1451
1645	1786
1646	1305
1647	952
1648	625
1649	751
1650	766
1651
1652		1486
1653
1654
1655
1656
1657
1658
1659
1660	755
1661
1662	1283
1663	1309
1664	616
1665	767
1666	1282
1667	348
1668	1593
1669	624
1670	1461
1671	1446
1672	1308
1673	1442
1674	1109
1675
1676
1677	946
1678	946
1679	541
1680	1295
1681	1443
1682	1455
1683	1294
1684	1444
1685	1425
1686
1687
1688
1689	1462
1690	1463
1691
1692
1693	1426
1694	503
1695	753
1696	1279
1697	1099
1698
1699
1700	1301
1701	1277
1702
1703
1704
1705	1452
1706
1707	754
1708	754
1709
1710
1711
1712
1713	948
1714
1715
1716
1717
1718
1719
1720
1721
1722
1723
1724	772
1725	1305
1726	1452
1727	227
1728	623
1729	1110
1730	1912
1731	622
1732	1838
1733	751
1734	620	1804
1735	1832	1423
1736	1104
1737	1104
1738	774	764
1739	405	1844
1740	955	764
1741	757	1307
1742	624	943
1743	1446	764
1744	1301	1850
1745	618	215
1746	1754	1095
1747	1295
1748	1105	1423
1749	1443
1750	1280	1843
1751	1280
1752	1308
1753	1864	764
1754	1789	1817
1755	777
1756	1426	1920
1757	1298
1758	1849
1759
1760	1106	215
1761	1425
1762	1459	1423
1763	1442	943
1764	1442	1829
1765	1290	1423
1766	1290	1423
1767	212
1768	1463	775
1769	1289	1423
1770		1814
1771
1772	1238
1773	1786	1817
1774	1294	764
1775	205	775
1776	205	775
1777	236	775
1778	773	1916
1779	616	1401
1780	616	776
1781	760
1782	1276	1817
1783	771
1784	1797	215
1785	1839	1299
1786	1863
1787
1788	1277
1789	1296
1790	1823
1791	1810
1792	1281	1856
1793	1281	776
1794	1752	1784
1795	227
1796	1302	1785
1797	1822	220
1798	1806	1814
1799	1444
1800	1683
1801	953	1401
1802	953	775
1803	223	943
1804	1488	1857
1805	1464	215
1806	947
1807
1808	1282	943
1809	1753
1810	1489
1811	1913
1812	948
1813	1455	1855
1814
1815
1816	755
1817	1831	217
1818	1306	1785
1819	1805	764
1820	1462	775
1821		776
1822	1297	1299
1823
1824	1833
1825	1283	1100
1826	1862
1827
1828	1826
1829	1102	1267
1830	1841
1831	1381
1832	1273
1833	1451	1401
1834	760	215
1835	1783	1798
1836
1837	762	1307
1838		1100
1839	771	1100
1840		1100
1841	615
1842		1307
1843	503	1401
1844
1845	757	1307
1846	949	215
1847	1099
1848
1849
1850
1851		1299
1852
1853
1854
1855	221	1804
1856
1857
1858
1859		215
1860
1861
1862
1863
1864		216
1865
1866
1867
1868
1869		1486
1871
1872		217
1873		1914
1874
1876	625	215
1877	626	775
1878		764
1879		1917
1880	1272	1843
1881		943
1882	1101	775
1883	1458	764
1884	1309	943
1885	952	215
1887	1460	1423
1889	1461	1433
1890	1282
1891	1279	1401
1892	1865
1893	1278
1894	771
1895	1277
1896	1845
1897	1651
1898
1899
1900	1683
1901	1753
1902	1296
1903	1651
1904	1464
1905
1906	952
1907	948
1908	1783	215
1909	1822
1910	219	1997
1911	219
1912
1913	1974
1914	1956	1100
1915	1862	775
1916	1950	1848
1917	1786
1918	1294
1919	620
1920	1298	1423
1921	625	1403
1922
1923
1924
1925	777	1842
1926	1806	1829
1927	757	1401
[truncated: 6,944 more rows]
