# Supplementary material for: Natural Selection on Individual Variation in Tolerance of Gastrointestinal Nematode Infection
Source: PLoS Biol. 2014 Jul 29;12(7):e1001917. doi: 10.1371/journal.pbio.1001917 (PMC4114752; doi:10.1371/journal.pbio.1001917)
Supplement: Table S4 — Data used to plot Figure 1. The mean and standard error of body weight were calculated from the data file (Table S2) at each level of strongyle FEC. The vast majority of counts are multiples of 100, but in rare occasions where they are not, counts were binned by rounding up to the nearest 100. The bin for 200 includes all counts >1,900. (XLSX) [file pbio.1001917.s005.xlsx]

## Sheet: Table S4
Faecal Egg Count	Mean body weight	SE body weight
0	22.4298	0.13522
100	20.6015	0.197195
200	19.396	0.249441
300	19.3016	0.356103
400	18.647	0.360582
500	18.4973	0.496368
600	17.8741	0.435381
700	17.1835	0.651118
800	16.2198	0.52021
900	16.5959	0.969026
1000	15.081	0.646558
1100	16.3296	1.39348
1200	14.7408	0.612456
1300	14.1021	0.939417
1400	14.8049	0.852495
1500	13.525	0.87382
1600	12.6724	0.504389
1700	11.4308	0.855048
1800	13.2808	0.804081
1900	11.56	1.34781
2000	11.2082	0.403712
