# Supplementary material for: Natural Selection on Individual Variation in Tolerance of Gastrointestinal Nematode Infection
Source: PLoS Biol. 2014 Jul 29;12(7):e1001917. doi: 10.1371/journal.pbio.1001917 (PMC4114752; doi:10.1371/journal.pbio.1001917)
Supplement: Table S5 — Model estimates from univariate random regression model used to plot Figure 2A. Each column shows the predicted body weight of an individual sheep at a given level of infection. The final column shows the predicted population-level mean association. (XLSX) [file pbio.1001917.s006.xlsx]

## Sheet: Table S5
Faecal Egg Count	2682	2618	2162	1890	3581	4591	5527	6479	2141	7233	7260	2280	5121	2238	3921	6939	4652	4466	4229	8325	3561	2266	3013	4173	2341	1883	2939	4562	4260	1664	3592	1666	1645	2530	4600	2368	2301	6116	5107	2245	7107	6944	1598	3018	7124	3400	5820	4631	3971
0	18.3543	23.2455	21.8881	18.8092	23.0285	22.4759	20.9291	21.5039	19.7644	21.2253	18.2231	22.6115	20.2109	16.757	23.3341	21.4287	22.7943	22.7095	23.5156	23.0957	18.0164	15.1356	23.4338	22.5373	22.5204	16.5865	16.8786	21.9888	18.7493	22.5424	21.9832	20.7223	17.1154	17.3592	22.5467	22.0157	23.04	21.8356	19.9558	21.674	22.0092	19.3734	17.7513	23.4241	22.1074	19.1203	22.449	19.7823	23.8844
100	18.3321	23.2128	21.8542	18.7688	22.9845	22.4275	20.8788	21.4528	19.711	21.1697	18.1658	22.5534	20.152	16.6975	23.2738	21.3674	22.7318	22.6466	23.4506	23.0301	17.9498	15.0689	23.3669	22.4688	22.4517	16.5159	16.8071	21.9143	18.6744	22.4672	21.9066	20.645	17.0381	17.2814	22.4686	21.9368	22.9608	21.7562	19.8751	21.5921	21.9272	19.2898	17.6659	23.3385	22.0216	19.0338	22.3622	19.695	23.7968
200	18.31	23.1801	21.8203	18.7284	22.9405	22.379	20.8284	21.4018	19.6576	21.114	18.1084	22.4953	20.0931	16.638	23.2135	21.3062	22.6692	22.5837	23.3856	22.9645	17.8832	15.0023	23.2999	22.4002	22.383	16.4452	16.7356	21.8399	18.5995	22.3919	21.83	20.5676	16.9607	17.2035	22.3906	21.8579	22.8817	21.6769	19.7944	21.5102	21.8453	19.2063	17.5805	23.2529	21.9358	18.9473	22.2754	19.6077	23.7092
300	18.2878	23.1474	21.7864	18.6879	22.8965	22.3306	20.778	21.3507	19.6042	21.0584	18.051	22.4372	20.0341	16.5786	23.1532	21.2449	22.6067	22.5208	23.3205	22.8989	17.8166	14.9357	23.2329	22.3317	22.3143	16.3745	16.6641	21.7654	18.5246	22.3166	21.7535	20.4903	16.8833	17.1257	22.3125	21.7789	22.8026	21.5976	19.7137	21.4284	21.7633	19.1228	17.4951	23.1673	21.8499	18.8609	22.1886	19.5204	23.6216
400	18.2657	23.1147	21.7524	18.6475	22.8525	22.2821	20.7277	21.2997	19.5508	21.0028	17.9937	22.3791	19.9752	16.5191	23.0928	21.1837	22.5441	22.4579	23.2555	22.8333	17.75	14.869	23.1659	22.2632	22.2455	16.3039	16.5926	21.691	18.4497	22.2414	21.6769	20.413	16.806	17.0478	22.2345	21.7	22.7235	21.5183	19.633	21.3465	21.6813	19.0392	17.4097	23.0816	21.7641	18.7744	22.1018	19.4332	23.5341
500	18.2435	23.082	21.7185	18.6071	22.8085	22.2337	20.6773	21.2486	19.4974	20.9471	17.9363	22.3209	19.9163	16.4596	23.0325	21.1224	22.4815	22.395	23.1905	22.7677	17.6835	14.8024	23.099	22.1947	22.1768	16.2332	16.5211	21.6166	18.3748	22.1661	21.6004	20.3357	16.7286	16.97	22.1564	21.6211	22.6444	21.439	19.5523	21.2646	21.5994	18.9557	17.3243	22.996	21.6782	18.6879	22.015	19.3459	23.4465
600	18.2214	23.0493	21.6846	18.5666	22.7645	22.1852	20.6269	21.1976	19.444	20.8915	17.8789	22.2628	19.8574	16.4001	22.9722	21.0612	22.419	22.3321	23.1254	22.7021	17.6169	14.7358	23.032	22.1262	22.1081	16.1626	16.4496	21.5421	18.2999	22.0909	21.5238	20.2583	16.6513	16.8921	22.0784	21.5422	22.5652	21.3596	19.4716	21.1828	21.5174	18.8722	17.2389	22.9104	21.5924	18.6014	21.9282	19.2586	23.3589
700	18.1993	23.0166	21.6507	18.5262	22.7205	22.1368	20.5765	21.1465	19.3906	20.8358	17.8216	22.2047	19.7985	16.3406	22.9118	20.9999	22.3564	22.2692	23.0604	22.6365	17.5503	14.6691	22.965	22.0576	22.0394	16.0919	16.3781	21.4677	18.2249	22.0156	21.4473	20.181	16.5739	16.8143	22.0003	21.4633	22.4861	21.2803	19.391	21.1009	21.4354	18.7886	17.1534	22.8247	21.5065	18.515	21.8414	19.1713	23.2714
800	18.1771	22.9839	21.6168	18.4858	22.6765	22.0883	20.5262	21.0954	19.3372	20.7802	17.7642	22.1466	19.7396	16.2811	22.8515	20.9387	22.2938	22.2063	22.9954	22.5709	17.4837	14.6025	22.898	21.9891	21.9707	16.0213	16.3066	21.3932	18.15	21.9403	21.3707	20.1037	16.4965	16.7364	21.9223	21.3844	22.407	21.201	19.3103	21.019	21.3535	18.7051	17.068	22.7391	21.4207	18.4285	21.7546	19.084	23.1838
900	18.155	22.9512	21.5829	18.4453	22.6325	22.0399	20.4758	21.0444	19.2838	20.7245	17.7068	22.0885	19.6806	16.2216	22.7912	20.8774	22.2313	22.1434	22.9303	22.5053	17.4171	14.5358	22.8311	21.9206	21.902	15.9506	16.2351	21.3188	18.0751	21.8651	21.2941	20.0264	16.4192	16.6586	21.8443	21.3055	22.3279	21.1217	19.2296	20.9372	21.2715	18.6216	16.9826	22.6535	21.3348	18.342	21.6678	18.9967	23.0962
1000	18.1328	22.9185	21.549	18.4049	22.5885	21.9914	20.4254	20.9933	19.2303	20.6689	17.6495	22.0304	19.6217	16.1622	22.7309	20.8162	22.1687	22.0805	22.8653	22.4397	17.3506	14.4692	22.7641	21.8521	21.8332	15.8799	16.1637	21.2444	18.0002	21.7898	21.2176	19.9491	16.3418	16.5807	21.7662	21.2266	22.2487	21.0424	19.1489	20.8553	21.1895	18.538	16.8972	22.5678	21.249	18.2555	21.5809	18.9094	23.0086
1100	18.1107	22.8858	21.5151	18.3645	22.5445	21.943	20.3751	20.9423	19.1769	20.6133	17.5921	21.9723	19.5628	16.1027	22.6705	20.7549	22.1062	22.0176	22.8003	22.3741	17.284	14.4026	22.6971	21.7836	21.7645	15.8093	16.0922	21.1699	17.9253	21.7145	21.141	19.8717	16.2645	16.5029	21.6882	21.1477	22.1696	20.963	19.0682	20.7734	21.1076	18.4545	16.8118	22.4822	21.1631	18.1691	21.4941	18.8221	22.9211
1200	18.0885	22.8532	21.4812	18.324	22.5005	21.8945	20.3247	20.8912	19.1235	20.5576	17.5347	21.9142	19.5039	16.0432	22.6102	20.6937	22.0436	21.9547	22.7352	22.3085	17.2174	14.3359	22.6302	21.715	21.6958	15.7386	16.0207	21.0955	17.8504	21.6393	21.0645	19.7944	16.1871	16.425	21.6101	21.0688	22.0905	20.8837	18.9875	20.6916	21.0256	18.371	16.7264	22.3966	21.0773	18.0826	21.4073	18.7348	22.8335
1300	18.0664	22.8205	21.4473	18.2836	22.4565	21.8461	20.2743	20.8402	19.0701	20.502	17.4774	21.856	19.445	15.9837	22.5499	20.6324	21.981	21.8918	22.6702	22.2429	17.1508	14.2693	22.5632	21.6465	21.6271	15.668	15.9492	21.021	17.7755	21.564	20.9879	19.7171	16.1097	16.3472	21.5321	20.9899	22.0114	20.8044	18.9068	20.6097	20.9436	18.2874	16.6409	22.3109	20.9914	17.9961	21.3205	18.6475	22.7459
1400	18.0442	22.7878	21.4134	18.2431	22.4125	21.7976	20.224	20.7891	19.0167	20.4463	17.42	21.7979	19.3861	15.9242	22.4896	20.5712	21.9185	21.8289	22.6052	22.1773	17.0842	14.2026	22.4962	21.578	21.5584	15.5973	15.8777	20.9466	17.7006	21.4887	20.9114	19.6398	16.0324	16.2693	21.454	20.911	21.9322	20.7251	18.8261	20.5278	20.8617	18.2039	16.5555	22.2253	20.9056	17.9096	21.2337	18.5602	22.6584
1500	18.0221	22.7551	21.3795	18.2027	22.3685	21.7492	20.1736	20.738	18.9633	20.3907	17.3626	21.7398	19.3271	15.8647	22.4292	20.5099	21.8559	21.766	22.5401	22.1117	17.0177	14.136	22.4292	21.5095	21.4897	15.5267	15.8062	20.8722	17.6257	21.4135	20.8348	19.5625	15.955	16.1915	21.376	20.832	21.8531	20.6458	18.7454	20.446	20.7797	18.1204	16.4701	22.1397	20.8198	17.8232	21.1469	18.4729	22.5708
1600	17.9999	22.7224	21.3456	18.1623	22.3245	21.7007	20.1232	20.687	18.9099	20.335	17.3053	21.6817	19.2682	15.8052	22.3689	20.4487	21.7933	21.7032	22.4751	22.0461	16.9511	14.0694	22.3623	21.441	21.4209	15.456	15.7347	20.7977	17.5508	21.3382	20.7583	19.4851	15.8777	16.1136	21.2979	20.7531	21.774	20.5664	18.6647	20.3641	20.6977	18.0368	16.3847	22.0541	20.7339	17.7367	21.0601	18.3856	22.4832
1700	17.9778	22.6897	21.3117	18.1218	22.2805	21.6523	20.0728	20.6359	18.8565	20.2794	17.2479	21.6236	19.2093	15.7458	22.3086	20.3874	21.7308	21.6403	22.4101	21.9805	16.8845	14.0027	22.2953	21.3724	21.3522	15.3853	15.6632	20.7233	17.4758	21.263	20.6817	19.4078	15.8003	16.0358	21.2199	20.6742	21.6949	20.4871	18.584	20.2822	20.6158	17.9533	16.2993	21.9684	20.6481	17.6502	20.9733	18.2983	22.3956
1800	17.9556	22.657	21.2777	18.0814	22.2365	21.6038	20.0225	20.5849	18.8031	20.2238	17.1905	21.5655	19.1504	15.6863	22.2482	20.3262	21.6682	21.5774	22.345	21.9149	16.8179	13.9361	22.2283	21.3039	21.2835	15.3147	15.5917	20.6488	17.4009	21.1877	20.6051	19.3305	15.7229	15.9579	21.1418	20.5953	21.6157	20.4078	18.5033	20.2003	20.5338	17.8697	16.2139	21.8828	20.5622	17.5638	20.8865	18.211	22.3081
1900	17.9335	22.6243	21.2438	18.041	22.1925	21.5554	19.9721	20.5338	18.7497	20.1681	17.1331	21.5074	19.0915	15.6268	22.1879	20.2649	21.6057	21.5145	22.28	21.8493	16.7513	13.8694	22.1614	21.2354	21.2148	15.244	15.5202	20.5744	17.326	21.1124	20.5286	19.2532	15.6456	15.8801	21.0638	20.5164	21.5366	20.3285	18.4227	20.1185	20.4518	17.7862	16.1285	21.7972	20.4764	17.4773	20.7997	18.1237	22.2205
2000	17.9113	22.5916	21.2099	18.0005	22.1485	21.5069	19.9217	20.4828	18.6963	20.1125	17.0758	21.4493	19.0326	15.5673	22.1276	20.2037	21.5431	21.4516	22.215	21.7837	16.6848	13.8028	22.0944	21.1669	21.1461	15.1734	15.4487	20.5	17.2511	21.0372	20.452	19.1759	15.5682	15.8022	20.9858	20.4375	21.4575	20.2492	18.342	20.0366	20.3699	17.7027	16.043	21.7115	20.3905	17.3908	20.7129	18.0364	22.1329
[truncated: 2,389 more columns]
