# Supplementary material for: Natural Selection on Individual Variation in Tolerance of Gastrointestinal Nematode Infection
Source: PLoS Biol. 2014 Jul 29;12(7):e1001917. doi: 10.1371/journal.pbio.1001917 (PMC4114752; doi:10.1371/journal.pbio.1001917)
Supplement: Table S7 — Calculated mean estimated relLBS within each estimated individual tolerance quartile, derived from estimates from the bivariate MCMC linear mixed-effects model. These data were used to plot Figure 3A. (XLSX) [file pbio.1001917.s008.xlsx]

## Sheet: Table S7
Estimated tolerance quartile	Mean estimated relLBS	SE estimated relLBS
1	-0.4916	0.0372
2	-0.324	0.0399
3	-0.1122	0.0443
4	0.9549	0.1586
