# Supplementary material for: Natural Selection on Individual Variation in Tolerance of Gastrointestinal Nematode Infection
Source: PLoS Biol. 2014 Jul 29;12(7):e1001917. doi: 10.1371/journal.pbio.1001917 (PMC4114752; doi:10.1371/journal.pbio.1001917)
Supplement: Table S8 — Calculated selection gradients from 1,000 permutations of the bivariate MCMC linear mixed-effects model, used to plot Figure 3B. (XLSX) [file pbio.1001917.s009.xlsx]

## Sheet: Table S8
Model run	Weight selection gradient	Tolerance selection gradient	WT~Age selection gradient
1	1.13801	0.7724	-0.889916
2	1.02979	0.894518	-0.575059
3	0.989399	0.961474	-0.49499
4	0.856306	0.845249	-0.491011
5	0.837077	0.577989	-0.488273
6	0.805603	0.716633	-0.4501
7	0.71894	0.50728	-0.449164
8	1.0285	0.844532	-0.446118
9	1.12967	0.845358	-0.437634
10	0.805828	0.863872	-0.421902
11	0.918141	0.638558	-0.398235
12	0.792443	0.748939	-0.380607
13	0.762757	0.89761	-0.376975
14	0.60623	0.525215	-0.368133
15	0.762519	0.788976	-0.365575
16	0.656045	1.03183	-0.346459
17	0.670625	0.748337	-0.34407
18	0.846067	0.645935	-0.326708
19	0.607811	0.604812	-0.322522
20	0.733203	0.431805	-0.316952
21	0.758834	0.864661	-0.316769
22	0.762179	0.649232	-0.315337
23	0.696968	0.792516	-0.304143
24	0.722681	0.597751	-0.302937
25	0.628031	0.984519	-0.291139
26	0.778731	0.416697	-0.290222
27	0.648472	0.810128	-0.289452
28	0.8638	0.704596	-0.2887
29	0.575772	0.775905	-0.284842
30	0.728585	0.66006	-0.27518
31	0.631478	0.87803	-0.273568
32	0.764257	0.72692	-0.27099
33	0.730556	0.42353	-0.269965
34	0.601593	0.618436	-0.267493
35	0.540313	0.611497	-0.267074
36	0.925816	1.21853	-0.266517
37	0.774443	0.969225	-0.258909
38	0.511814	0.922622	-0.258507
39	0.674357	0.546303	-0.252554
40	0.765946	0.758277	-0.251647
41	0.640693	0.771681	-0.250623
42	0.639117	0.574223	-0.250238
43	0.570022	0.814261	-0.248031
44	0.704529	0.425502	-0.247588
45	0.87571	1.06928	-0.242005
46	0.629891	0.958959	-0.241715
47	0.830987	0.623981	-0.241519
48	0.613375	0.950989	-0.241146
49	0.816205	0.623113	-0.240369
50	0.437392	0.671351	-0.237806
51	0.579383	0.410509	-0.237031
52	0.597941	0.716536	-0.236847
53	0.89563	0.491102	-0.232112
54	0.725654	0.662716	-0.230073
55	0.728478	0.43132	-0.229009
56	0.703178	0.970869	-0.226345
57	0.721704	0.517623	-0.226341
58	0.707676	0.799889	-0.225614
59	0.589845	0.98444	-0.224814
60	0.589213	0.829258	-0.224573
61	0.729221	0.390233	-0.224128
62	0.76271	0.482895	-0.222485
63	0.651142	0.762804	-0.220137
64	0.821602	0.638741	-0.220118
65	0.773438	0.519478	-0.219701
66	0.67165	0.991785	-0.21929
67	0.662173	0.943291	-0.219077
68	0.517697	0.509698	-0.21848
69	0.656094	0.733156	-0.218416
70	0.629043	0.968852	-0.215839
71	0.743631	0.955357	-0.214231
72	0.638092	1.02911	-0.213302
73	0.601883	0.600013	-0.212858
74	0.84043	0.60819	-0.211252
75	0.678997	0.737661	-0.208745
76	0.916996	0.729166	-0.208505
77	0.766367	0.789861	-0.20804
78	0.583593	1.23239	-0.207486
79	0.494825	0.760031	-0.207082
80	0.678627	0.756247	-0.205758
81	0.6267	1.16257	-0.204183
82	0.792913	1.05083	-0.204038
83	0.561966	0.598326	-0.203524
84	0.597296	0.873163	-0.203307
85	0.633534	0.506151	-0.202559
86	0.752152	0.4991	-0.202286
87	0.650508	0.821838	-0.201009
88	0.622484	0.61926	-0.200446
89	0.770372	0.590369	-0.199467
90	0.563871	0.890126	-0.198125
91	0.615703	0.6666	-0.197737
92	0.594058	0.860471	-0.196781
93	0.707862	0.512539	-0.195352
94	0.745667	0.802987	-0.194583
95	0.663216	0.89405	-0.193423
96	0.616655	0.692501	-0.19196
97	0.50083	0.685593	-0.190966
98	0.606573	0.551395	-0.190502
99	0.652687	0.745485	-0.187115
100	1.08492	0.797461	-0.185898
101	0.604695	0.867416	-0.185333
102	0.77945	1.02074	-0.184923
103	0.483373	0.823357	-0.18263
104	0.664805	0.833684	-0.182449
105	0.593168	0.683669	-0.181619
106	0.767153	0.636542	-0.181249
107	0.698637	0.580042	-0.179088
108	0.776423	0.643779	-0.178468
109	0.585569	0.793697	-0.17828
110	0.723386	0.747195	-0.177956
111	0.755795	0.675905	-0.177373
112	0.756772	0.583888	-0.17721
113	0.684214	0.610705	-0.175902
114	0.762603	0.379325	-0.17531
115	0.729848	0.789924	-0.175222
116	0.51254	0.71155	-0.17454
117	0.573796	0.67161	-0.173888
118	0.643607	0.565044	-0.172404
119	0.769466	0.81099	-0.171257
120	0.5427	0.578551	-0.16921
121	0.656315	0.890225	-0.164696
122	0.702975	0.716434	-0.16367
123	0.710896	0.50079	-0.162602
124	0.740308	1.06713	-0.162013
125	0.673431	0.710109	-0.157474
126	0.539103	0.352314	-0.156139
127	0.625861	0.970365	-0.155293
128	0.718637	0.716835	-0.153223
129	0.725372	0.727588	-0.153053
130	0.695454	0.508514	-0.152578
131	0.648126	0.637606	-0.15254
132	0.836512	0.73409	-0.14933
133	0.714064	0.585415	-0.148548
134	0.636344	0.567802	-0.147345
135	0.53798	0.419142	-0.14692
136	0.4529	0.756649	-0.145851
137	0.772438	0.884733	-0.144507
138	0.662877	0.757647	-0.144302
139	0.679265	0.741039	-0.143854
140	0.62103	0.846353	-0.141124
141	0.60889	0.766533	-0.140683
142	0.617857	0.875607	-0.14033
143	0.577704	0.638458	-0.140105
144	0.710982	0.922705	-0.139568
145	0.622409	0.58941	-0.13923
146	0.594904	0.919346	-0.137081
147	0.399708	0.796095	-0.137062
148	0.696774	0.413142	-0.136558
149	0.774939	0.579517	-0.133164
150	0.482278	0.845946	-0.131623
151	0.611444	0.957418	-0.131516
152	0.578138	0.541431	-0.129607
153	0.647981	1.06264	-0.128677
154	0.471674	0.619456	-0.127234
155	0.59382	0.783778	-0.126872
156	0.475675	0.841868	-0.12585
157	0.68947	1.07109	-0.124764
158	0.765027	0.666967	-0.124132
159	0.65452	1.01978	-0.123563
160	0.778183	0.610858	-0.123327
161	0.603076	0.644348	-0.123224
162	0.778755	0.80528	-0.122485
163	0.505003	0.851293	-0.119973
164	0.622376	0.649095	-0.119463
165	0.64318	0.78865	-0.118989
166	0.520994	0.800855	-0.118557
167	0.803593	1.13144	-0.116894
168	0.534295	0.686766	-0.115632
169	0.500796	0.698035	-0.110966
170	0.663334	1.14419	-0.110746
171	0.493497	0.792244	-0.110095
172	0.527921	0.962606	-0.109715
173	0.532316	0.982634	-0.109051
174	0.470399	0.530085	-0.108476
175	0.688553	0.44829	-0.108444
176	0.71086	0.799376	-0.107024
177	0.738607	1.11425	-0.103107
178	0.538598	0.593451	-0.102021
179	0.558956	0.659068	-0.101793
180	0.412776	0.597849	-0.101436
181	0.628598	0.675747	-0.100848
182	0.577161	0.844147	-0.0997139
183	0.804585	0.689386	-0.0992836
184	0.881644	0.993192	-0.0991333
185	0.529513	0.733707	-0.0984242
186	0.541068	0.639704	-0.0952865
187	0.546197	0.851184	-0.0941878
188	0.732043	1.18711	-0.0892525
189	0.567634	0.683307	-0.0839269
190	0.554851	0.577094	-0.0835307
191	0.555532	0.945683	-0.0834266
192	0.489272	0.430039	-0.082912
193	0.532738	0.699823	-0.0822872
194	0.505127	0.318422	-0.0798591
195	0.593028	0.714312	-0.0796316
196	0.419456	0.945091	-0.0791175
197	0.502608	0.537478	-0.0785703
198	0.559175	0.607215	-0.0781317
199	0.800813	0.537814	-0.0779572
200	0.645427	0.663079	-0.07734
201	0.606681	0.535984	-0.0766718
202	0.581816	0.858473	-0.0766467
203	0.498135	0.560126	-0.0764838
204	0.697609	0.536244	-0.0750747
205	0.675306	0.528539	-0.0747823
206	0.726564	0.614677	-0.0731116
207	0.643257	0.804794	-0.0704879
208	0.53547	0.792682	-0.0703421
209	0.439016	0.86643	-0.069938
210	0.640748	0.426405	-0.0695196
211	0.633977	0.844316	-0.0682265
212	0.581245	0.677231	-0.0667904
213	0.433701	0.597672	-0.0664436
214	0.632074	0.666294	-0.0656012
215	0.686592	0.527358	-0.0653071
216	0.687271	0.723878	-0.0648419
217	0.662026	0.83875	-0.0641788
218	0.526402	1.084	-0.0640505
219	0.438304	0.779327	-0.0635981
220	0.817379	0.70347	-0.0634679
221	0.768068	1.09178	-0.0629209
222	0.674871	0.788544	-0.0628889
223	0.492978	0.44689	-0.0626259
224	0.578877	0.959152	-0.0618039
225	0.379225	0.464842	-0.0586735
226	0.53108	0.926034	-0.0586684
227	0.467354	1.14302	-0.0569734
228	0.444105	0.937769	-0.0565363
229	0.500352	0.411213	-0.0564954
230	0.577463	0.683933	-0.0564552
231	0.513229	0.875892	-0.0561553
232	0.663419	0.760278	-0.0558811
233	0.560101	0.879483	-0.0555751
234	0.648682	0.880471	-0.0554304
235	0.452365	0.902053	-0.0537947
236	0.541605	0.802203	-0.0533225
237	0.647253	0.861197	-0.0532027
238	0.655895	0.804751	-0.0529219
239	0.698043	0.895707	-0.052742
240	0.509145	0.676319	-0.051338
241	0.539047	0.633548	-0.0507718
242	0.515098	0.831365	-0.0494514
243	0.589207	0.516622	-0.0488389
244	0.518334	1.06685	-0.048067
245	0.61951	0.979919	-0.0478194
246	0.588364	1.06253	-0.047519
247	0.48692	0.570074	-0.0465218
248	0.4233	0.65769	-0.0458031
249	0.51167	0.807937	-0.0446322
250	0.51678	0.892645	-0.0444358
251	0.678358	0.607439	-0.0442236
252	0.491135	0.642115	-0.0439774
253	0.50779	0.82907	-0.0439154
254	0.521614	0.739968	-0.0436055
255	0.541269	0.897712	-0.0426234
256	0.461012	0.521913	-0.0423071
257	0.460411	0.744693	-0.0422849
258	1.04558	0.700945	-0.0406776
259	0.537529	0.675375	-0.0406091
260	0.44845	0.518126	-0.0404996
261	0.513935	0.825549	-0.0382711
262	0.595236	0.827961	-0.0382058
263	0.596381	0.879695	-0.0372146
264	0.669934	0.747179	-0.0369436
265	0.335	0.911435	-0.0367364
266	0.744816	0.642763	-0.035519
267	0.443706	0.926469	-0.0355123
268	0.51227	0.38808	-0.0353777
269	0.446879	0.385296	-0.0344529
270	0.495872	0.472006	-0.0343008
271	0.362712	0.552291	-0.03399
272	0.598518	0.823355	-0.0339054
273	0.480168	0.862089	-0.0336651
274	0.603787	0.570199	-0.0335356
275	0.541139	0.887808	-0.0328976
276	0.391519	0.399913	-0.0327986
277	0.424108	1.01792	-0.0317157
278	0.579451	0.749258	-0.0313006
279	0.568183	0.689536	-0.0309773
280	0.667902	1.20693	-0.0304271
281	0.48537	0.881002	-0.0298662
282	0.695401	0.423638	-0.0297264
283	0.481917	0.739048	-0.0285587
284	0.430714	0.685801	-0.0281805
285	0.460239	0.87603	-0.0280624
286	0.605137	0.80324	-0.0279677
287	0.57884	0.546011	-0.0279405
288	0.433443	0.777484	-0.0273612
289	0.526528	0.677463	-0.0269357
290	0.712511	0.782758	-0.024433
291	0.728589	0.960314	-0.0230802
292	0.558186	0.713664	-0.0223451
293	0.545355	0.75308	-0.0214156
294	0.523091	1.16528	-0.0191903
295	0.435749	0.669734	-0.0184344
296	0.415126	0.964703	-0.01831
297	0.616348	0.55386	-0.0181789
298	0.568859	0.657783	-0.0181659
299	0.520993	0.434106	-0.0168831
300	0.722405	0.805852	-0.0164038
301	0.427924	0.726983	-0.0158387
302	0.509536	0.792155	-0.0153904
303	0.472353	0.830744	-0.0140531
304	0.478985	1.00505	-0.0140452
305	0.603375	0.758736	-0.0136861
306	0.541352	0.830681	-0.012534
307	0.506743	0.772343	-0.0117302
308	0.632407	1.09067	-0.0112402
309	0.473463	0.448956	-0.0111235
310	0.486322	0.840072	-0.00965849
311	0.682124	0.962107	-0.00924112
312	0.59841	0.551224	-0.009016
313	0.496206	0.739158	-0.00894145
314	0.452187	0.757495	-0.00872164
315	0.468916	0.682565	-0.00847606
316	0.547431	0.755582	-0.00799164
317	0.393081	0.790094	-0.00793091
318	0.362695	0.898341	-0.00747634
319	0.524926	1.14251	-0.00733686
320	0.667571	0.902959	-0.00665525
321	0.468454	0.689631	-0.00510502
322	0.585963	0.801042	-0.0048082
323	0.530139	0.527389	-0.00409738
324	0.647431	0.615084	-0.00355578
325	0.649214	0.865733	-0.00321888
326	0.580069	0.761708	-0.00307428
327	0.628513	0.680434	-0.000240015
328	0.662541	0.852053	0.000110694
329	0.466267	0.821649	0.00031746
330	0.444276	0.534366	0.0004324
331	0.496075	0.687948	0.000809796
332	0.651238	0.695275	0.000846297
333	0.586101	0.567942	0.000969062
334	0.686746	0.761274	0.00150222
335	0.546376	0.944562	0.00184566
336	0.657163	0.858998	0.00200274
337	0.434431	0.875412	0.00218989
338	0.490495	1.16153	0.00231925
339	0.562058	0.375581	0.00359354
340	0.509092	0.756601	0.00387642
341	0.591251	0.963986	0.0050969
342	0.508768	0.990942	0.00646765
343	0.442444	0.749816	0.00676577
344	0.589873	1.12396	0.00684
345	0.489233	0.89076	0.00699798
346	0.475892	0.549554	0.0071189
347	0.583955	0.639362	0.00800489
348	0.497684	0.896582	0.00835936
349	0.576261	1.23582	0.00864749
350	0.429005	0.455667	0.00986577
351	0.628711	0.690782	0.0100873
352	0.567581	0.568265	0.0104081
353	0.395919	0.608885	0.0104333
354	0.380489	0.700418	0.0110117
355	0.46506	0.602857	0.0115268
356	0.546853	0.652406	0.0120209
357	0.577308	0.60964	0.0131913
358	0.625367	0.609009	0.0132026
359	0.591851	0.808735	0.013846
360	0.574847	0.673213	0.0139682
361	0.581505	0.656931	0.0140108
362	0.471258	0.85636	0.0141726
363	0.521129	0.822326	0.0166916
364	0.401777	0.791275	0.0169738
365	0.511669	0.73257	0.0180254
366	0.528248	0.579768	0.0180866
367	0.539819	0.800719	0.0185264
368	0.524535	0.835098	0.018972
369	0.34642	0.753709	0.0192729
370	0.490398	0.686491	0.0196957
371	0.567957	0.582782	0.0197419
372	0.538457	0.474511	0.0201151
373	0.649295	0.95924	0.0204313
374	0.474717	1.15778	0.0206974
375	0.461284	0.977828	0.0207657
376	0.640979	0.60282	0.0212453
377	0.572319	0.669834	0.0230926
378	0.459939	0.642054	0.0231354
379	0.539328	1.01373	0.0240111
380	0.560668	0.554559	0.024087
381	0.44028	0.665248	0.0249561
382	0.53931	0.592195	0.0249663
383	0.432108	0.725021	0.0249701
384	0.65787	0.814237	0.0255324
385	0.54558	0.909202	0.0280945
386	0.631435	0.706219	0.0281839
387	0.528665	0.96827	0.0284375
388	0.637363	1.03909	0.0291733
389	0.448611	0.864892	0.029506
390	0.36714	0.891878	0.0307433
391	0.439959	0.883976	0.0309574
392	0.546189	0.578012	0.0310165
393	0.376031	0.723668	0.0311382
394	0.564616	0.576826	0.0312758
395	0.505523	0.875234	0.0320487
396	0.497327	0.845481	0.0328366
397	0.49434	0.694231	0.0335081
398	0.571128	0.661113	0.0339096
399	0.390928	0.790639	0.0340541
400	0.54375	0.732892	0.034115
401	0.643777	0.499516	0.036234
402	0.509589	0.858303	0.0364601
403	0.656665	0.49645	0.0366611
404	0.383687	0.95444	0.0367434
405	0.351421	0.694883	0.0375762
406	0.601098	0.669825	0.0376015
407	0.396995	0.69688	0.0379541
408	0.436213	0.725418	0.0382687
409	0.538528	0.878693	0.0389042
410	0.679729	0.581027	0.0390393
411	0.475825	0.954238	0.0395743
412	0.539865	0.712974	0.0396441
413	0.534964	0.570845	0.0399884
414	0.604428	0.753231	0.0412469
415	0.455156	0.447902	0.0426019
416	0.566616	0.81337	0.0428867
417	0.490478	0.820842	0.0430647
418	0.977603	0.383904	0.0439246
419	0.412692	0.901994	0.0441369
420	0.450582	0.91296	0.0454738
421	0.584133	0.697294	0.0459252
422	0.647853	0.665231	0.0460622
423	0.468071	0.921417	0.0465702
424	0.434244	0.608789	0.0484829
425	0.318337	0.867909	0.0486987
426	0.453979	0.507741	0.0492424
427	0.600447	0.586667	0.0492591
428	0.438241	0.732938	0.0495631
429	0.488272	0.718148	0.0500641
430	0.326248	0.483203	0.0506709
431	0.380692	0.849812	0.05121
432	0.412806	0.579328	0.0533715
433	0.444044	0.584462	0.0534115
434	0.606574	0.985544	0.053508
435	0.505968	0.655705	0.0541735
436	0.548921	0.480815	0.056247
437	0.588724	0.364175	0.0565041
438	0.441856	0.819461	0.0565414
439	0.547346	1.10174	0.0574243
440	0.489757	0.599607	0.0575496
441	0.530149	0.634114	0.0585853
442	0.451929	0.715407	0.0587596
443	0.312064	0.536752	0.0588157
444	0.424444	1.04604	0.0589888
445	0.550383	0.892379	0.0598406
446	0.378128	0.676831	0.0605061
447	0.475611	0.889737	0.0610416
448	0.45976	0.985428	0.0617709
449	0.542651	0.727658	0.0621603
450	0.284488	0.607925	0.0621753
451	0.575281	1.03163	0.0622288
452	0.4506	0.645262	0.0628023
453	0.546901	1.07015	0.0638738
454	0.570349	0.707043	0.0643295
455	0.353934	0.477839	0.0672677
456	0.45468	0.987881	0.0674655
457	0.463378	0.945529	0.0674816
458	0.436908	0.785597	0.0676435
459	0.506777	0.274074	0.0678468
460	0.426	0.477647	0.0679449
461	0.500532	0.658714	0.0682747
462	0.311044	0.721416	0.0684328
463	0.566229	0.742482	0.0686369
464	0.658034	0.922074	0.0688823
465	0.369255	0.362127	0.0695725
466	0.488234	0.569354	0.0716012
467	0.5394	0.961272	0.0716557
468	0.419008	0.828635	0.0725187
469	0.346534	0.460802	0.0725668
470	0.62865	0.550753	0.0727893
471	0.402803	0.895314	0.0737862
472	0.517392	0.855604	0.0747457
473	0.487155	0.589125	0.075909
474	0.526849	0.930375	0.0763729
475	0.457911	0.769606	0.0769071
476	0.516848	0.894332	0.0785693
477	0.684741	0.630873	0.0789963
478	0.42155	1.13963	0.0791194
479	0.438248	0.729081	0.0801324
480	0.4037	0.85377	0.0801992
481	0.619758	0.70726	0.0803381
482	0.605232	0.652171	0.0803968
483	0.432401	0.525309	0.0807366
484	0.51482	0.678176	0.0812074
485	0.380256	0.79952	0.0812413
486	0.486741	1.17562	0.0817336
487	0.353319	0.809301	0.0820732
488	0.466886	0.801663	0.0821301
489	0.480714	0.77004	0.0821823
490	0.44938	0.934663	0.0830765
491	0.383641	0.993501	0.0839441
492	0.445342	0.91236	0.084216
493	0.567048	0.605165	0.0853026
494	0.491142	0.954879	0.0855913
495	0.631958	0.656622	0.085712
496	0.464441	0.832079	0.0869215
497	0.719655	0.911366	0.0870959
498	0.383544	0.772708	0.0877748
499	0.53519	0.893233	0.0880422
500	0.435506	1.08562	0.088049
501	0.621753	0.527417	0.0883184
502	0.488318	0.834276	0.0884866
503	0.480949	0.698038	0.0896196
504	0.32572	0.582198	0.0896513
505	0.417153	0.793381	0.090909
506	0.429596	1.01373	0.0919016
507	0.458878	0.81579	0.0924522
508	0.397295	0.745099	0.0924679
509	0.639605	0.803298	0.0926594
510	0.626188	0.622484	0.0939995
511	0.480544	0.878408	0.0946445
512	0.476266	0.749923	0.094805
513	0.511646	0.965319	0.0951189
514	0.452573	1.18616	0.095969
515	0.437151	0.934194	0.0962154
516	0.40809	0.971237	0.0967086
517	0.4078	0.862969	0.0975973
518	0.473899	0.991158	0.0993221
519	0.692307	0.847242	0.10197
520	0.358815	0.978436	0.10316
521	0.478229	1.0171	0.105211
522	0.548928	1.17342	0.105437
523	0.478207	0.59627	0.106005
524	0.450761	0.599174	0.106129
525	0.288353	1.09358	0.106163
526	0.555371	0.655802	0.106363
527	0.462021	0.913831	0.106441
528	0.439568	0.546475	0.106529
529	0.423232	0.784394	0.10767
530	0.365707	0.848358	0.107736
531	0.392556	1.02269	0.108454
532	0.51656	0.77511	0.109179
533	0.460615	0.461415	0.109508
534	0.641903	0.629677	0.109605
535	0.437766	0.849672	0.109988
536	0.376742	0.743828	0.11059
537	0.514783	0.580934	0.111233
538	0.480851	1.09748	0.113291
539	0.480435	1.43857	0.113707
540	0.458716	1.0829	0.115675
541	0.542764	0.785643	0.115742
542	0.332804	0.996667	0.116312
543	0.561175	0.710461	0.116504
544	0.407377	0.909559	0.117338
545	0.497226	0.946648	0.118226
546	0.4509	0.796076	0.118257
547	0.373212	0.884945	0.118521
548	0.519927	0.667332	0.119163
549	0.575282	0.995314	0.119274
550	0.495358	0.660561	0.11963
551	0.371226	0.866362	0.120201
552	0.263252	0.66867	0.120205
553	0.40622	0.798758	0.120613
554	0.530869	0.729874	0.121395
555	0.461363	0.375864	0.123301
556	0.435386	0.822542	0.124086
557	0.567706	0.699208	0.124115
558	0.451905	0.591823	0.125189
559	0.317209	0.80732	0.12634
560	0.70267	0.938608	0.126621
561	0.550592	0.631581	0.127263
562	0.449705	0.788017	0.127277
563	0.378214	0.863659	0.127653
564	0.389342	0.934748	0.128106
565	0.673392	0.589895	0.128604
566	0.466889	0.783584	0.129104
567	0.31048	1.10378	0.129402
568	0.256323	0.644595	0.129974
569	0.438221	1.03359	0.130532
570	0.529927	0.872636	0.130725
571	0.594881	0.765219	0.130932
572	0.559373	1.45705	0.131412
573	0.45805	0.836143	0.131499
574	0.525126	0.652711	0.131626
575	0.449221	0.511363	0.131907
576	0.458621	0.840583	0.131929
577	0.32528	0.804691	0.132069
578	0.405182	0.675816	0.132258
579	0.391773	0.747112	0.132413
580	0.528211	0.528642	0.132832
581	0.418513	0.503929	0.132957
582	0.643418	0.663413	0.134503
583	0.422759	0.901104	0.134507
584	0.510293	0.652531	0.135244
585	0.584081	1.05576	0.135878
586	0.439281	0.808044	0.136087
587	0.367052	0.747717	0.137092
588	0.406834	0.775578	0.137966
589	0.366963	0.68283	0.137976
590	0.450985	0.459339	0.138007
591	0.456326	0.787972	0.138328
592	0.540887	0.729465	0.13912
593	0.378464	0.742234	0.139211
594	0.320989	0.905569	0.139271
595	0.579031	0.807953	0.139713
596	0.349605	0.722485	0.140276
597	0.326263	0.665936	0.140757
598	0.278909	0.916969	0.141286
599	0.433651	0.664173	0.141612
600	0.654393	0.69775	0.141661
601	0.52425	0.576156	0.141749
602	0.576373	0.991186	0.141755
603	0.458721	0.59795	0.142046
604	0.434317	0.444717	0.143182
605	0.541933	0.806216	0.144576
606	0.342258	0.849599	0.145834
607	0.447548	0.945187	0.145902
608	0.583376	0.885187	0.146029
609	0.458964	0.860764	0.146511
610	0.637637	0.786209	0.146682
611	0.377102	0.704686	0.146822
612	0.517598	0.626318	0.1475
613	0.381792	0.626827	0.147631
614	0.531522	0.693497	0.148384
615	0.563299	0.877879	0.148648
616	0.52019	0.732535	0.148777
617	0.40263	0.60018	0.148786
618	0.21217	0.947766	0.149275
619	0.357462	0.614686	0.149778
620	0.376113	1.27633	0.149822
621	0.361921	0.610619	0.149851
622	0.341603	0.820821	0.15347
623	0.498993	1.05062	0.15358
624	0.383583	0.794823	0.153946
625	0.594691	0.626626	0.15395
626	0.452949	0.617063	0.154217
627	0.350664	0.782009	0.154356
628	0.545195	0.695909	0.154622
629	0.447581	0.451584	0.154968
630	0.404237	0.535926	0.156371
631	0.400497	0.798508	0.157651
632	0.461441	0.495892	0.158403
633	0.676079	0.868285	0.158718
634	0.360806	0.625274	0.159423
635	0.60557	0.833662	0.159681
636	0.250254	0.908641	0.159701
637	0.495103	0.772335	0.159883
638	0.435235	0.618554	0.160604
639	0.375652	0.908638	0.160972
640	0.441325	0.808688	0.161108
641	0.435934	0.669909	0.162792
642	0.251424	0.764135	0.163595
643	0.543547	0.92704	0.164057
644	0.428149	0.911224	0.165102
645	0.352686	0.547302	0.165151
646	0.440924	0.777399	0.165336
647	0.409015	0.672467	0.165587
648	0.421694	0.960525	0.165735
649	0.309464	0.720734	0.166456
650	0.54611	0.899176	0.166855
651	0.557087	0.811172	0.168045
652	0.468641	0.651938	0.169404
653	0.406811	0.975836	0.169463
654	0.423205	0.625854	0.169761
655	0.427736	0.649242	0.170167
656	0.355611	1.00055	0.172197
657	0.371772	0.873639	0.172349
658	0.486973	0.772727	0.172416
659	0.480415	0.925769	0.173115
660	0.504474	0.936827	0.173734
661	0.443444	1.09363	0.174779
662	0.247919	0.589983	0.174809
663	0.471209	0.70577	0.175272
664	0.417947	0.677233	0.1777
665	0.747571	0.627831	0.177778
666	0.333397	0.942564	0.179727
667	0.470096	1.01839	0.179771
668	0.398158	0.92226	0.180396
669	0.417283	0.532781	0.180626
670	0.476339	0.834162	0.180971
671	0.394607	0.405647	0.181022
672	0.237479	0.544079	0.181177
673	0.571143	0.937699	0.181229
674	0.409139	0.764037	0.181807
675	0.480067	0.439752	0.182886
676	0.218321	0.900955	0.183727
677	0.300016	0.968811	0.185044
678	0.448995	0.345271	0.185106
679	0.476251	0.787169	0.185584
680	0.394267	0.831993	0.186434
681	0.338083	0.93583	0.186465
682	0.33428	0.558049	0.18689
683	0.361904	1.09319	0.186976
684	0.545062	1.03462	0.187821
685	0.454407	0.992679	0.187987
686	0.554377	0.482177	0.188248
687	0.471894	0.55091	0.19007
688	0.296705	0.884895	0.191077
689	0.409292	0.85359	0.191203
690	0.277637	0.814973	0.192048
691	0.34782	0.568298	0.192099
692	0.39748	0.761198	0.192315
693	0.48297	0.834815	0.192973
694	0.439047	0.554872	0.193167
695	0.71112	0.905048	0.193234
696	0.357966	0.899955	0.193745
697	0.430316	0.853764	0.196462
698	0.301149	0.704032	0.197293
699	0.529671	1.1309	0.198915
700	0.265181	0.576337	0.200396
701	0.443614	0.619953	0.200469
702	0.321869	0.967219	0.200766
703	0.494277	0.552929	0.202454
704	0.23638	0.931661	0.203271
705	0.316366	0.938027	0.203279
706	0.284742	1.21923	0.204901
707	0.521552	0.56267	0.205898
708	0.182072	0.451011	0.206037
709	0.476366	0.611265	0.206443
710	0.34576	0.679995	0.20688
711	0.421439	1.05909	0.207441
712	0.314188	0.4719	0.208284
713	0.437212	0.749083	0.208777
714	0.650263	0.78143	0.209478
715	0.288435	0.471041	0.211232
716	0.407172	0.560795	0.211233
717	0.328468	0.234576	0.211521
718	0.349906	0.827502	0.212158
719	0.308088	0.515434	0.212653
720	0.408086	0.687204	0.213086
721	0.379306	0.765179	0.214384
722	0.301331	0.751826	0.214742
723	0.46018	0.597295	0.214752
724	0.341126	0.487347	0.215193
725	0.308711	0.954731	0.216153
726	0.443967	0.917329	0.217282
727	0.275558	0.878558	0.217559
728	0.333281	1.08704	0.220143
729	0.315052	0.487787	0.220895
730	0.259376	0.974067	0.221119
731	0.398398	0.857895	0.221569
732	0.469372	0.627676	0.221571
733	0.320006	0.751897	0.222737
734	0.363143	0.394803	0.223097
735	0.420577	0.582167	0.223423
736	0.252998	0.538141	0.223448
737	0.313067	0.887496	0.223872
738	0.372839	0.921979	0.225051
739	0.427089	0.579093	0.225378
740	0.267949	0.713766	0.225978
741	0.442534	0.880456	0.226487
742	0.346864	0.481996	0.227082
743	0.523238	1.01073	0.227392
744	0.36662	0.704305	0.227837
745	0.471415	0.355578	0.228297
746	0.49909	0.9115	0.228954
747	0.517614	1.00404	0.229295
748	0.492935	0.520566	0.230316
749	0.474895	0.579827	0.23038
750	0.363144	0.955125	0.230755
751	0.458436	0.96747	0.230762
752	0.375751	0.587846	0.230815
753	0.403316	0.562734	0.231064
754	0.255091	0.482399	0.231675
755	0.291595	0.731587	0.232886
756	0.54168	0.96436	0.234724
757	0.299033	0.815694	0.235591
758	0.407116	0.913038	0.235815
759	0.20758	0.736682	0.235834
760	0.265191	0.890625	0.236331
761	0.425289	1.01386	0.236716
762	0.306572	0.377523	0.237593
763	0.546694	0.579529	0.237616
764	0.40423	0.562314	0.2379
765	0.313874	0.707154	0.23878
766	0.57991	0.774466	0.239182
767	0.392829	0.529885	0.239742
768	0.754658	0.662703	0.241376
769	0.352718	0.724374	0.241967
770	0.525637	0.505654	0.243105
771	0.438993	1.04354	0.243382
772	0.389769	0.615987	0.244827
773	0.267023	0.761753	0.246299
774	0.452422	0.520571	0.246754
775	0.558755	1.01269	0.24784
776	0.286338	0.777564	0.248012
777	0.329647	0.70314	0.248267
778	0.412254	0.6797	0.250063
779	0.380915	0.895466	0.250238
780	0.386233	0.795779	0.251833
781	0.351271	0.741384	0.255169
782	0.258726	0.962135	0.255442
783	0.366369	0.571952	0.256249
784	0.384263	0.627076	0.256901
785	0.356355	0.6744	0.257
786	0.379305	0.670522	0.257369
787	0.364752	0.99588	0.259499
788	0.331732	0.550845	0.260205
789	0.635963	0.745037	0.262847
790	0.342569	0.409907	0.263955
791	0.235274	0.603116	0.264058
792	0.376707	0.814634	0.265665
793	0.43068	0.715159	0.267412
794	0.367198	0.824464	0.268148
795	0.484274	0.768704	0.268269
796	0.454133	0.786673	0.268364
797	0.366573	0.863797	0.269475
798	0.384703	1.04044	0.269701
799	0.416704	0.905005	0.269764
800	0.34276	0.526771	0.272368
801	0.468797	0.721993	0.272717
802	0.352309	0.76596	0.273862
803	0.244333	0.764594	0.274793
804	0.390416	0.625988	0.275148
805	0.265704	0.63037	0.27598
806	0.504909	0.98271	0.275985
807	0.354183	0.920623	0.27829
808	0.341589	0.913502	0.279126
809	0.262217	0.518905	0.281854
810	0.348469	0.865098	0.281918
811	0.702508	0.775675	0.281949
812	0.334328	0.49405	0.282197
813	0.622164	0.761425	0.283318
814	0.310707	0.831843	0.283671
815	0.326609	0.798571	0.283821
816	0.347748	0.631016	0.285418
817	0.339765	0.428651	0.285907
818	0.208062	0.494135	0.286028
819	0.330393	0.648733	0.286377
820	0.37845	0.613315	0.286565
821	0.567047	0.813322	0.287266
822	0.327821	0.714638	0.287486
823	0.344025	0.636508	0.287503
824	0.590522	0.835117	0.289635
825	0.560789	0.529921	0.290304
826	0.326743	0.905862	0.291466
827	0.204146	0.462705	0.291885
828	0.423732	0.5915	0.293292
829	0.457867	0.926849	0.29387
830	0.526922	0.63355	0.295658
831	0.385573	0.870387	0.29676
832	0.445869	0.940581	0.299168
833	0.198688	0.716263	0.299309
834	0.200186	0.764202	0.299709
835	0.421327	0.507579	0.300168
836	0.332055	0.61455	0.301659
837	0.528825	0.70121	0.302342
838	0.383051	0.74291	0.302452
839	0.310939	0.775708	0.306434
840	0.28763	0.733282	0.306877
841	0.218602	0.703227	0.307377
842	0.631932	0.744958	0.307629
843	0.432442	1.01237	0.308765
844	0.416007	0.981445	0.308832
845	0.372458	0.686144	0.309828
846	0.432193	0.859255	0.310013
847	0.681555	0.69546	0.310538
848	0.352879	0.779199	0.311549
849	0.23333	0.987329	0.312468
850	0.34669	0.89482	0.313929
851	0.249398	0.796814	0.314254
852	0.169409	0.653472	0.314485
853	0.382566	0.913207	0.315438
854	0.409799	0.826629	0.316978
855	0.304277	0.437929	0.317169
856	0.326323	0.881435	0.317184
857	0.165947	0.630483	0.317257
858	0.319754	0.908884	0.319053
859	0.4874	0.870518	0.319161
860	0.317318	0.884221	0.32351
861	0.282867	0.783947	0.323959
862	0.171704	0.521497	0.324479
863	0.350522	0.831069	0.325781
864	0.439969	0.541576	0.327399
865	0.265004	0.608235	0.328111
866	0.252686	0.783395	0.330012
867	0.248537	0.626183	0.330302
868	0.339288	0.487532	0.331229
869	0.314876	0.976171	0.333652
870	0.282883	0.940628	0.336375
871	0.261495	0.533713	0.336538
872	0.343806	0.693576	0.337307
873	0.41537	0.884464	0.340089
874	0.383022	0.767255	0.340093
875	0.466579	0.994354	0.341667
876	0.0727595	0.695695	0.342408
877	0.271311	0.781214	0.342503
878	0.287494	0.515338	0.344132
879	0.481636	0.856781	0.344153
880	0.328178	1.07439	0.345297
881	0.158643	0.685067	0.347094
882	0.315745	0.746465	0.348297
883	0.298884	0.59555	0.349424
884	0.589923	1.01075	0.350568
885	0.430583	1.07307	0.351575
886	0.279138	0.858406	0.353218
887	0.318823	0.654189	0.353994
888	0.309893	0.649776	0.354089
889	0.294123	0.531561	0.354168
890	0.291849	0.612905	0.354611
891	0.257257	0.830372	0.357873
892	0.482908	0.377719	0.358272
893	0.320079	0.858477	0.358351
894	0.398672	0.818279	0.359065
895	0.324601	0.646646	0.359766
896	0.252413	0.898967	0.361103
897	0.408112	0.851707	0.362499
898	0.767995	1.10091	0.362837
899	0.242359	1.15791	0.362864
900	0.169217	0.527454	0.36481
901	0.218287	0.639435	0.364906
902	0.279876	0.727869	0.365259
903	0.311393	0.821814	0.365616
904	0.362255	0.860561	0.367276
905	0.140862	0.604861	0.367902
906	0.369544	1.05394	0.368826
907	0.613034	0.825224	0.371695
908	0.40932	0.712487	0.371712
909	0.363077	0.888579	0.372265
910	0.230484	0.952546	0.372389
911	0.294414	0.686351	0.374201
912	0.282111	0.697111	0.376696
913	0.33804	0.74784	0.376888
914	0.169806	1.41519	0.37718
915	0.324072	0.599876	0.378308
916	0.091154	0.445568	0.38105
917	0.403057	0.718029	0.381709
918	0.263405	0.934349	0.385321
919	0.300355	0.869049	0.385668
920	0.318398	0.997433	0.385985
921	0.467372	0.765673	0.386233
922	0.395813	0.804511	0.386962
923	0.448122	0.787262	0.388375
924	-0.015103	0.553433	0.388387
925	0.292728	0.349519	0.392242
926	0.343252	0.771352	0.392754
927	0.34744	0.645519	0.393146
928	0.360027	1.0345	0.394369
929	0.0623778	0.674372	0.399124
930	0.263654	0.825769	0.401142
931	0.429817	0.745265	0.401246
932	0.382322	1.13637	0.402437
933	0.306374	0.868948	0.403182
934	0.170789	0.982978	0.403656
935	0.193141	0.683649	0.406461
936	0.363725	0.629698	0.407609
937	0.358707	0.662399	0.407655
938	-0.0477303	0.946021	0.408982
939	0.241026	0.766738	0.411435
940	0.287192	1.02846	0.411766
941	0.48357	0.667769	0.417241
942	0.306354	0.723571	0.418118
943	0.110838	0.72118	0.419179
944	0.221211	0.818368	0.420718
945	0.491129	0.597203	0.42339
946	0.269016	0.531062	0.423592
947	0.405902	0.804005	0.426911
948	0.251813	0.737072	0.42711
949	0.372962	0.58195	0.431424
950	0.184735	0.711419	0.431821
951	0.35716	0.743061	0.432242
952	0.214823	0.912842	0.435001
953	0.421694	0.721275	0.435544
954	0.356816	0.68516	0.43636
955	0.300288	0.581991	0.436948
956	0.232966	1.08448	0.438909
957	0.219019	0.364683	0.440562
958	0.103084	0.299936	0.445885
959	0.205625	0.731428	0.448955
960	0.0566954	1.06038	0.450917
961	0.209832	0.654472	0.452456
962	0.345725	0.749024	0.453374
963	0.362755	0.635676	0.457437
964	0.484274	0.765617	0.458468
965	0.350407	0.85237	0.458889
966	0.381155	0.697698	0.463894
967	0.330039	0.823388	0.466552
968	0.504434	0.669139	0.46826
969	0.245331	0.76525	0.485843
970	0.164017	0.898146	0.500547
971	0.325665	0.763938	0.506544
972	0.219341	1.47892	0.508419
973	0.346773	0.593678	0.511302
974	0.204009	0.333033	0.522174
975	0.41425	0.609889	0.53057
976	0.173416	0.647647	0.533448
977	0.0163503	0.479646	0.538745
978	0.246453	0.911577	0.539828
979	-0.0133861	0.673131	0.540999
980	0.375296	0.978735	0.556926
981	0.077783	0.986958	0.558007
982	0.0371307	0.640603	0.559937
983	0.3343	0.492954	0.562223
984	0.231879	0.54553	0.563073
985	0.41901	0.781063	0.565697
986	0.363815	0.755307	0.578131
987	0.115827	0.466882	0.578143
988	0.201899	1.23638	0.581377
989	0.0420866	0.612349	0.585583
990	0.186045	0.745255	0.585821
991	0.163799	0.774218	0.594322
992	0.443606	0.769841	0.633443
993	0.0691619	0.865692	0.648764
994	0.313551	0.394215	0.656721
995	0.167521	0.811978	0.670087
996	0.0803776	0.884224	0.683556
997	-0.0767636	1.13656	0.685439
998	0.0683933	1.12565	0.687763
999	0.0698055	1.10485	0.728429
1000	0.00798467	0.707141	0.868701
MEAN	0.482646	0.755915	0.0924959
